# Supplementary material for: Desmophyllum dianthus (Esper, 1794) in the Scleractinian Phylogeny and Its Intraspecific Diversity
Source: PLoS One. 2012 Nov 28;7(11):e50215. doi: 10.1371/journal.pone.0050215 (PMC3509136; doi:10.1371/journal.pone.0050215)
Supplement: Figure S1 — Water masses and circulation in the central Mediterranean Sea, modified from Reithdorf, 2008. (XLS) [file pone.0050215.s001.xls]

## Sheet: Fig. S1
Fig. S1. Water masses and circulation in the central Mediterranean Sea. On the left, orange arrows show the surface water circulation of (modified) Atlantic Water (modified from Reithdorf, 2008). Continuous lines indicate main paths, whereas dashed lines indicate mesoscale (seasonal) currents. On the right, green arrows = Levantine Intermediate Water, violet arrows = Adriatic Deep-water, blue arr…
