# Supplementary material for: Desmophyllum dianthus (Esper, 1794) in the Scleractinian Phylogeny and Its Intraspecific Diversity
Source: PLoS One. 2012 Nov 28;7(11):e50215. doi: 10.1371/journal.pone.0050215 (PMC3509136; doi:10.1371/journal.pone.0050215)
Supplement: Figure S2 — Mitochondrial 16S rRNA phylogenetic tree. (XLS) [file pone.0050215.s002.xls]

## Sheet: Fig. S2
Fig. S2. Mitochondrial (16S rRNA) relationships between Desmophyllum dianthus and representative species of the family Caryophylliidae. Black square on L. pertusa and C. caespitosa represent haplotypes from GenBank. R, C and B indicate “robust”, “complex” and "basal" clades, respectively. The phylogenetic relationships were inferred by BI, MP, and ML criteria (numbers show the Bayesian posterior …
