# Supplementary material for: Desmophyllum dianthus (Esper, 1794) in the Scleractinian Phylogeny and Its Intraspecific Diversity
Source: PLoS One. 2012 Nov 28;7(11):e50215. doi: 10.1371/journal.pone.0050215 (PMC3509136; doi:10.1371/journal.pone.0050215)
Supplement: Figure S3 — Network of mitochondrial 16S rDNA sequences. (XLS) [file pone.0050215.s003.xls]

## Sheet: Fig. S3
Fig. S3. Network of mitochondrial 16S ribosomal DNA sequence haplotypes of D. dianthus belonging to Mediterranean Sea populations (from this study) and South Pacific populations (in blue; from GenBank sequences (Miller et al. 2010, 2011)). Size of the circles are proportional to the number of samples presenting such haplotype. A) Network based on depth (white= shallow <600m; light green=medium 60…
