# Supplementary material for: Desmophyllum dianthus (Esper, 1794) in the Scleractinian Phylogeny and Its Intraspecific Diversity
Source: PLoS One. 2012 Nov 28;7(11):e50215. doi: 10.1371/journal.pone.0050215 (PMC3509136; doi:10.1371/journal.pone.0050215)
Supplement: Table S1 — Depth, method, and geographic coordinates of sampling locations. (XLS) [file pone.0050215.s004.xls]

## Sheet: Table S1
Table S1. Depth, method, and geographic coordinates of sampling locations.
Area	Proyect	Year	Campaign	Cruise Code	Site	Station nº				Area	Lat. N (start)	Long. E (start)	Depth (start)	Lat. N (end)	Long. E (end)	Depth (end)	Technique	Dd Code
A: Adriatic Sea	HERMES	2006	M70/3	M70	Bari Canyon	735				A: Adriatic Sea	41°17'28.62''	17°16'37.38''	664	41°16'58.56''	17°16'34.44''	276	ROV Quest 4000	DdBAR
	HERMES	2006	M70/6	M70	Bari Canyon	745					41°17'49.5''	17°16'37.38''	557	41°17'31.92''	17°09'57.03''	315	ROV Quest 4000	DdBAR
	HERMES	2006	M70/4	M70	Dauno Seamount	739					41°33'1.47''	17°28'5.91''					ROV Quest 4000	DdDAU
	HERMES	2006	M70/5	M70	Gondola Slide	752					41°43'30.48''	17°02'47.64''	710	41°43'10.62''	17°03'39.3''	674	ROV Quest 4000	DdGON
	HERMES	2006	SETE06	SE06-48DR	off Gargano						41°72'11.28''	17°05'39.3''	728	41°71'49.86''	17°06'15.78''	704	Epibenthic sledge	DdGAR
B: Ionian Sea	APLABES	2005	APLABES	AP01	SantaMaria di Leuca					B: Ionian Sea	39°34'50.4''		513	18°23'18"		513	Grab	DdSML
	APLABES	2005	APLABES	AP30	SantaMaria di Leuca						39°28'5.4''		747	18°24'25.2"		747	Grab	DdSML
	HERMES	2006	CORSARO	CR37	SantaMaria di Leuca						39°33'14"	18°13'17"	548	39°33'29"	18°13'08"	538	Epibenthic dredge	DdSML
	HERMES	2006	CORSARO	CR39	SantaMaria di Leuca						39°33'14.8"	18°13'16.3"	577	39°33'27.4"	18°13'111"	540	Epibenthic dredge	DdSML
	HERMES	2006	CORSARO	CR55	SantaMaria di Leuca						39°34'55.5"	18°23'21.7"	501	39°35'20.9"	18°23'39"	497	Epibenthic dredge	DdSML
	HERMES	2006	CORSARO	CR72	SantaMaria di Leuca						39°37'19"	18°38'59"	678	39°36'43"	18°38'44"	701	Epibenthic dredge	DdSML
	HERMES	2006	CORSARO	CR73	SantaMaria di Leuca						39°37'29"	18°39'05"	671	39°38'07"	18°40'23"	679	Agassiz trawl	DdSML
	HERMIONE	2009	CORAL2002	COR2-111s	SantaMaria di Leuca						39°35'22.64''	18°22'59.99''	497	39°35'44.88''	18°22'46.44''	482	Epibenthic trawl	DdSML
	HERMES	2006	CORSARO	CR22	off Gargano						39°50'00"	17°37'45"	1102	39°50'26"	17°38'01"	985	Rock dredge	DdGAL
	HERMES	2006	CORSARO	CR26	off Gargano						39°49'56.5"	17°37'45.4"	1097	39°50'38"	17°37'30"	1010	Rock dredge	DdGAL
	HERMES	2006	M70/2	M70	Gallipoli Escarpment	708					39°37'18.35''	18°04'47.51''	823	39°37'30.66''	18°05'1.08''	574	ROV Quest 4000	DdGAL
	-	2006	Local boat	RI	Roccella Ionica						38°18'2''	16°29'8''	-				Lost crab trap recovery	DdROC
C:Strait of Sicily	HERMES	2006	M70/1	M70	Urania Bank	677				C:Strait of Sicily	36°50'19.56''	13°09'20.03''	654	36°50'16.44''	13°09'15''	440	ROV Quest 4000	DdURA
	HERMES	2007	MARCOS	MS22	Urania Bank						36°50'20.46''	13°09'21.72''	626				Grab	DdURA
	HERMES	2007	MARCOS	MS36	Linosa						35°46'0.6''	13°02'36.54''	819	35°45'46.74''	13°02'19.02''	403	Epibenthic trawl	DdLIN
	HERMES	2007	MARCOS	MS43	Malta	25					35°30'43.2''	14°06'33.66''	607	35°30'48.18''	14°06'30.66''	452	Epibenthic trawl	DdMAL
	HERMIONE	2009	MEDCOR	MEDCOR25	Malta	25					35°30'28.66''	14°11'2.74''	690	35°31'0.98''	14°10'26.034''	462	Epibenthic minidredge	DdMAL
	HERMIONE	2009	MEDCOR	MEDCOR74	Gela Basin	74					36°45'23.292''	14°00'6.21''	824	36°44'18.42''	13°58'28.84''	850	Epibenthic minidredge	DdGEL
