# Supplementary material for: Desmophyllum dianthus (Esper, 1794) in the Scleractinian Phylogeny and Its Intraspecific Diversity
Source: PLoS One. 2012 Nov 28;7(11):e50215. doi: 10.1371/journal.pone.0050215 (PMC3509136; doi:10.1371/journal.pone.0050215)
Supplement: Table S2 — List of scleractinian taxa used with GenBank Accession Numbers. (XLS) [file pone.0050215.s005.xls]

## Sheet: Table S2
Table S2. List of scleractinian taxa used in current study with GenBank Accession Numbers.* =Shared haplotype with South Pacific population. Samples sequenced by the authors of the paper are indicated in red.
Family	Specie	Ind ID	GenBank 16S	GenBank COI	GenBank ITS	GenBank 28S	Haplotype 16S (nº tot ind)	Genotype ITS (nº tot ind)	Adriatic Sea	Ionian Sea	Strait of Sicily
Acroporidae	Acropora tenuis		AF338425	AF338425
Agariciidae	Agaricia humilis		DQ643831	DQ643831
Astrocoeniidae	Stephanocoenia michelinii		AF265581	AY451343	AB441413	EU262865
Caryophylliidae	Desmophyllum dianthus	DdBAR_124	JQ611339	JQ611383	JQ611290	JQ611422
Caryophylliidae	Desmophyllum dianthus	DdDAU_113	JQ611327	JQ611371	JQ611278	JQ611410
Caryophylliidae	Desmophyllum dianthus	DdGEL_266	JQ611340	JQ611384	JQ611291	JQ611423
Caryophylliidae	Desmophyllum dianthus	DdGON_115	JQ611324	JQ611368	JQ611275	JQ611407
Caryophylliidae	Desmophyllum dianthus	DdLIN_130	JQ611333	JQ611377	JQ611284	JQ611416
Caryophylliidae	Desmophyllum dianthus	DdMAL_136	JQ611325	JQ611369	JQ611276	JQ611408
Caryophylliidae	Desmophyllum dianthus	DdMAL_137	JQ611334	JQ611378	JQ611285	JQ611417
Caryophylliidae	Desmophyllum dianthus	DdMAL_193	JQ611318	JQ611362	JQ611269	JQ611401
Caryophylliidae	Desmophyllum dianthus	DdROC_146	JQ611335	JQ611379	JQ611286	JQ611418
Caryophylliidae	Desmophyllum dianthus	DdROC_147	JQ611336	JQ611380	JQ611287	JQ611419
Caryophylliidae	Desmophyllum dianthus	DdSML_09	JQ611343	JQ611387	JQ611294	JQ611426
Caryophylliidae	Desmophyllum dianthus	DdSML_19	JQ611319	JQ611363	JQ611270	JQ611402
Caryophylliidae	Desmophyllum dianthus	DdSML_41	JQ611337	JQ611381	JQ611288	JQ611420
Caryophylliidae	Desmophyllum dianthus	DdSML_57	JQ611328	JQ611372	JQ611279	JQ611411
Caryophylliidae	Desmophyllum dianthus	DdSML_62	JQ611321	JQ611365	JQ611272	JQ611404
Caryophylliidae	Desmophyllum dianthus	DdSML_82	JQ611320	JQ611364	JQ611271	JQ611403
Caryophylliidae	Desmophyllum dianthus	DdSML_86	JQ611322	JQ611366	JQ611273	JQ611405
Caryophylliidae	Desmophyllum dianthus	DdURA_101	JQ611326	JQ611370	JQ611277	JQ611409
Caryophylliidae	Desmophyllum dianthus	DdURA_103	JQ611330	JQ611374	JQ611281	JQ611413
Caryophylliidae	Desmophyllum dianthus	DdURA_127	JQ611344	JQ611388	JQ611295	JQ611427
Caryophylliidae	Desmophyllum dianthus	DdBAR_110	JQ611338	JQ611382	JQ611289	JQ611421
Caryophylliidae	Desmophyllum dianthus	DdSML_01	JQ611329	JQ611373	JQ611280	JQ611412	H5 (1)			1
Caryophylliidae	Desmophyllum dianthus	DdLIN_131	JQ611341	JQ611385	JQ611292	JQ611424		G3 (1)			1
Caryophylliidae	Desmophyllum dianthus	DdBAR_120	JQ611323	JQ611367	JQ611274	JQ611406		G6 (1)	1
Caryophylliidae	Desmophyllum dianthus	DdSML_26	JQ611332	JQ611376	JQ611283	JQ611415		G7 (2)		1	1
Caryophylliidae	Desmophyllum dianthus	DdSML_32	JQ611331	JQ611375	JQ611282	JQ611414		G9 (1)		1
Caryophylliidae	Desmophyllum dianthus	DdGAL_85	JQ611342	JQ611386	JQ611293	JQ611425		G14 (4)		4
Caryophylliidae	Desmophyllum dianthus	DdSML_65	JQ611357				H1 (1)			1
Caryophylliidae	Desmophyllum dianthus	DdSML_189	JQ611358				H2 (1)			1
Caryophylliidae	Desmophyllum dianthus	DdBAR_121	JQ611359				H3 (1)		1
Caryophylliidae	Desmophyllum dianthus	DdROC_148	JQ611360				H4 (1)
Caryophylliidae	Desmophyllum dianthus	DdGEL_104	JQ611361				H6 (33)*		6	17	10
Caryophylliidae	Desmophyllum dianthus	DdMAL_220			JQ611307			G1 (1)			1
Caryophylliidae	Desmophyllum dianthus	DdMAL_211			JQ611308			G2 (1)			1
Caryophylliidae	Desmophyllum dianthus	DdMAL_195			JQ611309			G4 (1)			1
Caryophylliidae	Desmophyllum dianthus	DdROC_150			JQ611310			G5 (1)		1
Caryophylliidae	Desmophyllum dianthus	DdGAL_79			JQ611311			G8 (1)		1
Caryophylliidae	Desmophyllum dianthus	DdSML_34			JQ611312			G10 (1)		1
Caryophylliidae	Desmophyllum dianthus	DdSML_40			JQ611313			G11 (1)		1
Caryophylliidae	Desmophyllum dianthus	DdSML_53			JQ611314			G12 (1)		1
Caryophylliidae	Desmophyllum dianthus	DdSML_63			JQ611315			G13 (1)		1
Caryophylliidae	Desmophyllum dianthus	DdBAR_50			JQ611316			G15 (1)	1
Caryophylliidae	Desmophyllum dianthus	DdGEL_267			JQ611317			G16 (8)*	3	3	2
Caryophylliidae	Caryophyllia calveri	A	JQ611347	JQ611391	JQ611298	JQ611430
Caryophylliidae	Caryophyllia calveri	B	JQ611348	JQ611392	JQ611299	JQ611431
Caryophylliidae	Caryophyllia smithii	B	JQ611350	JQ611394	JQ611301	JQ611433
Caryophylliidae	Caryophyllia smithii	D	JQ611349	JQ611393	JQ611300	JQ611432
Caryophylliidae	Tethocyathus virgatus		FJ788131
Caryophylliidae	Dasmosmilia lymani		FJ788130
Caryophylliidae	Caryophyllia unicristata		FJ788129
Caryophylliidae	Caryophyllia transversalis		FJ788126
Caryophylliidae	Caryophyllia scobinosa		FJ788124
Caryophylliidae	Caryophyllia rugosa		FJ788123	HM018618
Caryophylliidae	Caryophyllia planilamellata		FJ788122
Caryophylliidae	Caryophyllia lamellifera		FJ788120	HM018616
Caryophylliidae	Caryophyllia grayi		FJ788119	HM018615
Caryophylliidae	Caryophyllia grandis		FJ788118
Caryophylliidae	Caryophyllia diomedeae		FJ788116	HM018614
Caryophylliidae	Caryophyllia ambrosia		FJ788113
Caryophylliidae	Caryophyllia atlantica		AF550362	HM018613
Caryophylliidae	Caryophyllia inornata		AF265599
Caryophylliidae	Stephanocyathus spiniger		HM015359	HM018665
Caryophylliidae	Stephanocyathus platypus		HM015352
Caryophylliidae	Odontocyathus weberianus		AF265594
Caryophylliidae	Solenosmilia variabilis		HM015349
Caryophylliidae	Polycyathus muellerae		AF265606
Caryophylliidae	Paracyathus pulchellus		AF265603
Caryophylliidae	Rhizosmilia maculata		AF265602
Caryophylliidae	Crispatotrochus rugosus		AF265600
Caryophylliidae	Ceratotrochus magnaghii		AF265597
Caryophylliidae	Vaughanella sp.		AF265595
Caryophylliidae	Thalamophyllia gasti		AF265590
Caryophylliidae	Lophelia pertusa		AF550367
Caryophylliidae	Lophelia pertusa		JQ611345	JQ611389	JQ611296	JQ611428
Caryophylliidae	Cladocora caespitosa		AF265612
Caryophylliidae	Cladocora caespitosa		JQ611352	JQ611396	JQ611303	JQ611435
Caryophylliidae	Cladocora arbuscula			AB117292
Caryophylliidae	Phyllangia mouchezii		AF265605
Caryophylliidae	Trochocyathus rhombocolumna			HM018668
Caryophylliidae	Trochocyathus efateensis			HM018667
Caryophylliidae	Rhizosmilia robusta			HM018664
Caryophylliidae	Deltocyathus suluensis			HM018631
Caryophylliidae	Deltocyathus sarsi			HM018630
Caryophylliidae	Deltocyathus rotulus			HM018629
Caryophylliidae	Deltocyathus ornatus			HM018628
Caryophylliidae	Deltocyathus inusitatus			HM018626
Caryophylliidae	Dasmosmilia cf. Lymani			HM018625
Caryophylliidae	Dactylotrochus cervicornis			HM018624
Caryophylliidae	Conotrochus funicolumna			HM018621
Caryophylliidae	Caryophyllia ralphae			HM018617
Caryophylliidae	Pourtalosmilia anthophyllites		JQ611346	JQ611390	JQ611297	JQ611429
Dendrophyliidae	Tubastraea coccinea		L76022	DQ445806	AF180110	EU262864
Euphyllidae	Euphyllia ancora		AF265598	AB441204
Euphyllidae	Catalaphyllia jardinei		L76000
Euphyllidae	Euphyllia divisa			AB441203
Euphyllidae	Euphyllia glabrescens			AB441206
Euphyllidae	Plerogyra sp.			HM018663
Favidae	Montastrea faveolata		AP008977	AP008977	AB065363	AY064532
Flabellidae	Javania cailleti		JQ611355	JQ611399	JQ611306	JQ611438
Flabellidae	Flabellum deludens		AB510170	HM018638
Fungiidae	Fungia(Lobactis) scutaria		L76005	EU149882
Meandrinidae	Dichocoenia stokesi		AF265607	AB117298
Merulinidae	Merulina scabricula		L76014	AB117284
Mussidae	Mussa angulosa		DQ643834	DQ643834	AB441402	AF549236
Oculinidae	Madrepora oculata		HM015351	HM018659
Oculinidae	Madrepora oculata		JQ611351	JQ611395	JQ611302	JQ611434
Pectiniidae	Pectinia alcicornis		L76017	AB117385
Pocilloporidae	Madracis pharensis			JQ611400
Pocilloporidae	Madracis mirabilis		EU400212	EU400212	AB441412	EU262845
Poritidae	Porites compressa		L76020	FJ423971	FJ416592	EU262814
Siderastreidae	Siderastrea radians		DQ643838	DQ643838	AY322609	EU262861
